# Supplementary material for: The Physical Economy of the United States of America
Source: J Ind Ecol. 2011 Dec 1;16(3):365–77. doi: 10.1111/j.1530-9290.2011.00404.x (PMC3886303; doi:10.1111/j.1530-9290.2011.00404.x)
Supplement: Supplementary file 1 [file jiec0016-0365-SD1.zip]

Archive with 1 entries (1 files):
- 3740sg2r - Replacement suppinfo v2.pdf
